# Supplementary material for: A general model of intra-annual tree growth using dendrometer bands
Source: Ecol Evol. 2014 Dec 21;5(2):243–54. doi: 10.1002/ece3.1117 (PMC4314258; doi:10.1002/ece3.1117)
Supplement: Supplementary file 1 [file ece30005-0243-sd1.csv]

### R code from vignette source 'MODEL_FIT_NEW_revised.Rnw'
### Encoding: UTF-8
###################################################
### code chunk number 1: Roptions
###################################################
library(MASS)
###################################################
### code chunk number 2: lg5.functions
###################################################
# This function predicts a diameter given the day of the year and a vector of parameters for the lg5 model.
# It is called by the lg5.ss and lg5.plot functions.
lg5.pred <- function(params	doy) {
L <- params[1] # min(dbh	na.rm = T)
K <- params[2]
doy.ip <- params[3]
r <- params[4]
theta <- params[5]
dbh <- vector(length = length(doy))
dbh <- L + ((K - L) / (1 + 1/theta * exp(-(r * (doy - doy.ip) / theta)) ^ theta))
return(dbh)
}
lg5.ML <- function(params	doy	dbh	resid.sd) {
pred.dbh <- lg5.pred(params	doy)
pred.ML <- -sum(dnorm(dbh	pred.dbh	resid.sd	log = T))
return(pred.ML)
}
lg5.ML.wt <- function(params	doy	dbh	resid.sd) {
wts <- 1 / dnorm(abs(seq(-2	2	length = length(doy)))	0	1)
pred.dbh <- lg5.pred(params	doy)
pred.ML <- -sum((wts * dnorm(dbh	pred.dbh	resid.sd	log = T)))
return(pred.ML)
}
get.doy <- function(x) {
names.data <- names(x)
doy.1 <- as.numeric(unlist(strsplit(names.data[grep("X"	names.data)]	"X")))
doy <- doy.1[!is.na(doy.1)]
return(doy)
}
get.lg5.resids <- function(params	doy	dbh) {
lg5.resid <- dbh - lg5.pred(params	doy)
return(lg5.resid)
}
###################################################
### code chunk number 3: upper.lower.functions
###################################################
# LOWER AND UPPER ASYMPTOTES
pred.doy <- function(params	a	diam.given = 0) {
params <- as.numeric(params)
L <- params[1] # min(dbh	na.rm = T)
K <- params[2]
doy.ip <- params[3]
r <- params[4]
theta <- params[5]
a.par <- a
.expr1 <- (K - L) / (a.par - L)
.expr2 <- doy.ip * r - theta * log(((.expr1 - 1) * theta) ^ (1/theta))
.expr3 <- .expr2 / r
dcrit <- .expr3
return(dcrit)
}
lg5.pred.a <- function (a	params	doy	dbh	asymptote = "lower") {
asymptote <- ifelse(length(a) > 1	"both"	asymptote)
L <- params[1] # min(dbh	na.rm = T)
K <- params[2]
doy.ip <- params[3]
r <- params[4]
theta <- params[5]
diam <- vector(length = length(doy))
if(asymptote == "lower") {
d.crit <- pred.doy(params	a)
diam[which(doy <= d.crit)] <- a
diam[which(doy > d.crit)] <- L + ((K - L) / (1 + 1/theta * exp(-(r * (doy[which(doy > d.crit)] - doy.ip) / theta)) ^ theta))
}else{
if(asymptote == "upper") {
d.crit <- pred.doy(params	a)
diam[which(doy >= d.crit)] <- a
diam[which(doy < d.crit)] <- L + ((K - L) / (1 + 1/theta * exp(-(r * (doy[which(doy < d.crit)] - doy.ip) / theta)) ^ theta))
}else{
if(asymptote == "both") {
d.crit <- pred.doy(params	a)
diam[which(doy <= d.crit[1])] <- a[1]
diam[which(doy >= d.crit[2])] <- a[2]
diam[which(doy > d.crit[1] & doy < d.crit[2])] <- L + ((K - L) / (1 + 1/theta * exp(-(r * (doy[which(doy > d.crit[1] & doy < d.crit[2])] - doy.ip) / theta)) ^ theta))
}
}
}
return(diam)
}
lg5.ML.a <- function(a	params	doy	dbh	resid.sd) {
pred.dbh <- lg5.pred.a(a	params	doy)
pred.ML <- -sum(dnorm(dbh	pred.dbh	resid.sd	log = T))
}
make.seq <- function(param	params	deviation = 0.1	len.seq = 50	CI = c(0	0)	asymptote = "lower"	min.val = NULL	max.val = NULL) {
if(asymptote == "lower") {
if(CI[1] > 0) {
lower.lim <- max(min.val	CI[1] * (1 - deviation)	na.rm = T)
par.seq <- seq(lower.lim	(CI[2] * (1 + deviation))	length = len.seq)
}else{
par.seq <- seq(min.val	(param + deviation * param)	length = len.seq)
}
}else{
if(CI[1] > 0) {
upper.lim <- min(max.val	CI[2] * (1 + deviation)	na.rm = T)
par.seq <- seq((CI[1] * (1 - deviation))	upper.lim	length = len.seq)
}else{
par.seq <- seq((param - deviation * param)	max.val	length = len.seq)
}
}
return(par.seq)
}
start.diam <- function(params	seq.l	doy	dbh	deviation.val	figure = FALSE	resid.sd = 0.1) {
complete <- complete.cases(doy	dbh)
doy <- doy[complete]
dbh <- dbh[complete]
profile.like.vec <- vector(length = seq.l)
pred.min <- lg5.pred(params	doy[1])
min.val <- max(min(dbh)	pred.min	min(params[1]	params[2]))
param.vec.tmp <- make.seq(param = min(dbh	na.rm = T)	params	deviation = deviation.val	len.seq = seq.l	asymptote = "lower"	min.val = min.val)
for(p in 1:seq.l) {
pred.dbh <- lg5.pred.a(a = param.vec.tmp[p]	params	doy)
profile.like.vec[p] <- sum(dnorm(dbh	pred.dbh	resid.sd	log = T))
}
xi.val <- max(profile.like.vec) - 1.92
max.value <- param.vec.tmp[which(profile.like.vec == max(profile.like.vec))]
values.above <- which(profile.like.vec > xi.val)
ci.lower <- param.vec.tmp[min(values.above)]
ci.upper <- param.vec.tmp[max(values.above)]
ci.params <- c(ci.lower	ci.upper)
param.vec.tmp <- make.seq(param = max.value	params	deviation = 0.0001	len.seq = seq.l	CI = ci.params	asymptote = "lower"	min.val = min.val)
for(p in 1:seq.l) {
pred.dbh <- lg5.pred.a(a = param.vec.tmp[p]	params	doy)
profile.like.vec[p] <- sum(dnorm(dbh	pred.dbh	resid.sd	log = T))
}
xi.val <- max(profile.like.vec) - 1.92
max.value <- param.vec.tmp[which(profile.like.vec == max(profile.like.vec))]
values.above <- which(profile.like.vec > xi.val)
ci.lower <- param.vec.tmp[min(values.above)]
ci.upper <- param.vec.tmp[max(values.above)]
ci.params <- c(ci.lower	ci.upper)
if(figure) {
plot(param.vec.tmp	profile.like.vec	type = "l"	xlab = "Parameter value"	ylab = "Likelihood")
abline(h = xi.val	col = "darkred")
abline(v = c(ci.lower	ci.upper)	col = "darkblue"	lty = 2)
}
start.values <- c(max.value	ci.lower	ci.upper	max(profile.like.vec	na.rm = TRUE))
return(start.values)
}
end.diam <- function(seq.l	params	doy	dbh	deviation.val	figure = FALSE	resid.sd = 0.1) {
complete <- complete.cases(doy	dbh)
doy <- doy[complete]
dbh <- dbh[complete]
profile.like.vec <- vector(length = seq.l)
pred.max <- lg5.pred(params	doy[length(doy)])
max.val <- min(max(dbh)	pred.max	max(params[1]	params[2]))
param.vec.tmp <- make.seq(param = max(dbh	na.rm = T)	params	deviation = deviation.val	len.seq = seq.l	asymptote = "upper"	max.val = max.val)
for(p in 1:seq.l) {
pred.dbh <- lg5.pred.a(a = param.vec.tmp[p]	params = params	doy	asymptote = "upper")
profile.like.vec[p] <- sum(dnorm(dbh	pred.dbh	resid.sd	log = T))
}
xi.val <- max(profile.like.vec) - 1.92
max.value <- param.vec.tmp[which(profile.like.vec == max(profile.like.vec))]
values.above <- which(profile.like.vec > xi.val)
ci.lower <- param.vec.tmp[min(values.above)]
ci.upper <- param.vec.tmp[max(values.above)]
ci.params <- c(ci.lower	ci.upper)
param.vec.tmp <- make.seq(param = max.value	params	deviation = 0.0001	len.seq = seq.l	CI = ci.params	asymptote = "upper"	max.val = max.val)
for(p in 1:seq.l) {
pred.dbh <- lg5.pred.a(a = param.vec.tmp[p]	params = params	doy	asymptote = "upper")
profile.like.vec[p] <- sum(dnorm(dbh	pred.dbh	resid.sd	log = T))
}
values.above <- which(profile.like.vec > xi.val)
ci.lower <- param.vec.tmp[min(values.above)]
ci.upper <- param.vec.tmp[max(values.above)]
ci.params <- c(ci.lower	ci.upper)
max.value <- param.vec.tmp[which(profile.like.vec == max(profile.like.vec))]
if(figure) {
plot(param.vec.tmp	profile.like.vec	type = "l"	xlab = "Parameter value"	ylab = "Likelihood")
xi.val <- max(profile.like.vec) - 1.92
abline(h = xi.val	col = "darkred")
abline(v = c(ci.lower	ci.upper)	col = "darkblue"	lty = 2)
}
end.values <- c(max.value	ci.lower	ci.upper	max(profile.like.vec	na.rm = TRUE))
return(end.values)
}
###################################################
### code chunk number 5: data
###################################################
doy.1 <- c(112	120	124	130	134	139
144	148	153	158	165	172	179	187	190	193	200	207	214	217	221
225	228	232	237	244	251	256	263	270	285	291	301)
dbh.1 <- c(18.99449	18.99512	19.00085	19.01008	19.03077	19.06038	19.07406
19.08584	19.12659	19.17465	19.19821	19.24150	19.27619	19.30579
19.30898	19.34113	19.37105	19.38919	19.39365	19.41243	19.41911
19.43471	19.43726	19.44076	19.44553	19.44458	19.44521	19.44903
19.44872	19.45254	19.45731	19.45890	19.45890)
###################################################
### code chunk number 9: lg5.model.runs
###################################################
# The list/unlist is done so that we can see the values attributed to the
# parameters and then make them numeric so that the optim function can use them
# as a numeric vector.
## STARTING PARAMETERS AND MIN AND MAX VALUES FOR THE L-BFGS-B CALLS
dbh.data <- read.csv(file = "Forest_data.csv"	header = T)
tree.no <- dim(dbh.data)[1]
doy.full <- get.doy(dbh.data)
lg5.hess <- vector("list"	tree.no)
winning.optim.call <- c()
optim.output.df <- c()
resids.mat <- matrix(NA	tree.no	length(doy.full))
pdf("FIGURES/lg5_fit_all.pdf")
par(mfrow = c(2	2))
pb <- txtProgressBar(style = 3)
for(i in 1:tree.no) {
setTxtProgressBar(pb	i / tree.no	title = NULL	label = NULL)
par(mfrow = c(1	1))
# pdf(file = sprintf("FIGURES/lg5_fit_%i.pdf"	i))
dbh <- as.numeric(dbh.data[i	])
complete <- complete.cases(dbh)
dbh <- dbh[complete]
doy <- doy.full[complete]
doy.ip.hat <- doy[(which(dbh > mean(dbh)))[1]]
par.list <- list(L = min(dbh	na.rm = TRUE)	K = max(dbh	na.rm = TRUE)	doy.ip = doy.ip.hat	r = .08	theta = 1)
params <- as.numeric(unlist(par.list))
params.start <- params
optim.min <- c((min(dbh	na.rm = TRUE) * 0.99)	quantile(dbh	0.5	na.rm = TRUE)	0	0	0.01)
optim.max <- c(min(dbh	na.rm = TRUE)	max(dbh	na.rm = TRUE)	350	0.1	15)
resid.sd <- 0.1
hess.tmp <- vector("list"	6)
## THESE ARE THE CALLS TO OPTIM ##
# weigted values have false ML estimates	so the estimate is re-assessed based on the optimized parameters in an unweighted call
lg5.output.LB <- optim(par = params	doy = doy	dbh = dbh	resid.sd = resid.sd	fn = lg5.ML	method = "L-BFGS-B"	lower = optim.min	upper = optim.max	hessian = TRUE	control = list(trace = 0))
hess.tmp[[1]] <- lg5.output.LB$hessian
params <- lg5.output.LB$par
lg5.output.LB.wt <- optim(par = params	doy = doy	dbh = dbh	resid.sd = resid.sd	fn = lg5.ML.wt	method = "L-BFGS-B"	lower = optim.min	upper = optim.max	hessian = TRUE	control = list(trace = 0))
lg5.output.LB.wt$value <- lg5.ML(params = lg5.output.LB.wt$par	doy	dbh	resid.sd = resid.sd)
hess.tmp[[2]] <- lg5.output.LB.wt$hessian
lg5.output.NM <- optim(par = params	fn = lg5.ML	resid.sd = resid.sd	method = "Nelder-Mead"	hessian = TRUE	control = list(trace = 0)	doy = doy	dbh = dbh)
hess.tmp[[3]] <- lg5.output.NM$hessian
lg5.output.NM.wt <- optim(par = params	fn = lg5.ML.wt	resid.sd = resid.sd	method = "Nelder-Mead"	hessian = TRUE	control = list(trace = 0)	doy = doy	dbh = dbh)
lg5.output.NM.wt$value <- lg5.ML(lg5.output.NM.wt$par	doy	dbh	resid.sd = resid.sd)
hess.tmp[[4]] <- lg5.output.NM.wt$hessian
lg5.output.SANN <- optim(par = params	doy = doy	dbh = dbh	resid.sd = resid.sd	fn = lg5.ML	method = "SANN"	hessian = TRUE	control = list(maxit = 30000	trace = F))
hess.tmp[[5]] <- lg5.output.SANN$hessian
lg5.output.SANN.wt <- optim(par = params	doy = doy	dbh = dbh	resid.sd = resid.sd	fn = lg5.ML.wt	method = "SANN"	hessian = TRUE	control = list(maxit = 30000	trace = F))
hess.tmp[[6]] <- lg5.output.SANN.wt$hessian
lg5.output.SANN.wt$value <- lg5.ML(lg5.output.SANN.wt$par	doy	dbh	resid.sd = resid.sd)
## CONSOLIDATE THE RESULTS ##
optim.output <- rbind(c(params.start	NA)	c(lg5.output.LB$par	lg5.output.LB$value)	c(lg5.output.LB.wt$par	lg5.output.LB.wt$value)	c(lg5.output.NM$par	lg5.output.NM$value)	c(lg5.output.NM.wt$par	lg5.output.NM.wt$value)	c(lg5.output.SANN$par	lg5.output.SANN$value)	c(lg5.output.SANN.wt$par	lg5.output.SANN.wt$value))
winner <- rep("."	length = 7)
winner[1] <- NA
winner[which(optim.output[	6] == min(optim.output[-1	6]	na.rm = T))] <- "*"
calls <- c("Starting"	"L-BFGS-B"	"L-BFGS-B wt"	"N-M"	"N-M wt"	"SANN"	"SANN wt")
## MAKE A DATAFRAME OF THE RESULTS ##
optim.output.tmp <- round(optim.output	digits = 4)
optim.output.df <- as.data.frame(rbind(optim.output.df	cbind(i	calls	optim.output.tmp	winner)))
#############################
lg5.hess[[i]] <- hess.tmp[which(winner == "*")]
winner <- match(min(optim.output[-1	6]	na.rm = T)	optim.output[-1	6])
win.vec <- rep(2	6)
win.vec[winner] <- 1
cols <- brewer.pal(dim(optim.output)[1]	name = "Dark2")
if(i == 1) {
optim.output1 <- optim.output
win.vec1 <- win.vec
optim.output.df.1 <- optim.output.df[	-1]
names(optim.output.df.1) <- c("Optim.call"	"L"	"K"	"doy_ip"	"r"	"theta"	"ML"	"Best.ML")
doy1 <- doy
dbh1 <- dbh
}
plot(doy	dbh	xlab = "Day of the year"	ylab = "DBH (cm)"	pch = 19	col = "gray15"	main = sprintf("Annual Growth for tree %i"	i)	cex = 1)
days <- seq(365)
for(j in 2:dim(optim.output)[1]) {
lines(days	lg5.pred(params = optim.output[j	]	doy = days)	col = cols[j - 1]	lty = win.vec[j - 1]	lwd = 1)
}
legend("bottomright"	legend = calls[-1]	col = cols	lwd = 2	lty = win.vec)
# dev.off()
winning.optim.call[i] <- c("L-BFGS-B"	"L-BFGS-B wt"	"N-M"	"N-M wt"	"SANN"	"SANN wt")[winner]
resids.mat[i	complete] <- get.lg5.resids(params = lg5.output.LB.wt$par	doy	dbh)
}
close(pb)
dev.off()
names(optim.output.df) <- c("Tree.no"	"Optim.call"	"L"	"K"	"doy_ip"	"r"	"theta"	"ML"	"Best.ML")
write.csv(optim.output.df	file = "Optim_output.csv"	quote = FALSE	row.names = FALSE)
winner.tab <- table(winning.optim.call)
###################################################
### code chunk number 10: upper.lower.bounds
###################################################
# The list/unlist is done so that we can see the values attributed to the
# parameters and then make them numeric so that the optim function can use them
# as a numeric vector.
dbh.data <- read.csv(file = "Forest_data.csv"	header = T)
tree.no <- dim(dbh.data)[1]
doy.full <- get.doy(dbh.data)
Param.df <- as.data.frame(array(dim = c(tree.no	7)))
deviation.val <- c(0.01)
seq.l <- 200
start.d <- matrix(NA	tree.no	4)
end.d <- matrix(NA	tree.no	4)
pdf("FIGURES/HI_LO_fit_all.pdf")
par(mfrow = c(2	2))
for(i in 1:tree.no) {
print(i)
# par(mfrow = c(1	1))
# pdf(file = sprintf("FIGURES/Low_up_%i.pdf"	i))
dbh <- as.numeric(dbh.data[i	])
complete <- complete.cases(dbh)
dbh <- dbh[complete]
doy <- doy.full[complete]
doy.ip.hat <- doy[(which(dbh > mean(dbh)))[1]]
par.list <- list(L = min(dbh	na.rm = TRUE)	K = max(dbh	na.rm = TRUE)	doy.ip = doy.ip.hat	r = 0.08	theta = 1)
params <- as.numeric(unlist(par.list))
optim.min <- c((min(dbh	na.rm = TRUE) * 0.99)	quantile(dbh	0.5	na.rm = TRUE)	0	0	0.01)
optim.max <- c(min(dbh	na.rm = TRUE)	max(dbh	na.rm = TRUE)	350	0.1	15)
resid.sd <- 0.1
## THESE ARE THE CALLS TO OPTIM ##
lg5.output.LB <- optim(par = params	doy = doy	dbh = dbh	resid.sd = resid.sd	fn = lg5.ML	method = "L-BFGS-B"	lower = optim.min	upper = optim.max	hessian = TRUE	control = list(trace = 0))
params <- lg5.output.LB$par
win.optim.call <- winning.optim.call[i]
if(win.optim.call == "L-BFGS-B wt") {
hi.lo.output <- optim(par = params	doy = doy	dbh = dbh	resid.sd = resid.sd	fn = lg5.ML.wt	method = "L-BFGS-B"	hessian = TRUE	control = list(trace = 0))
}else{
hi.lo.output <- optim(par = params	doy = doy	dbh = dbh	resid.sd = resid.sd	fn = lg5.ML.wt	method = "Nelder-Mead"	hessian = TRUE	control = list(trace = 0))
}
params.tmp <- hi.lo.output$par
## Now call the boundary functions
start.d[i	] <- start.diam(params = params.tmp	seq.l = seq.l	doy = doy	dbh	deviation.val = deviation.val	figure = FALSE	resid.sd)
end.d[i	] <- end.diam(params = params.tmp	seq.l	doy	dbh	deviation.val	figure = FALSE	resid.sd) #fix this ... dev.val too small
a <- c(start.d[i	1]	end.d[i	1])
plot(doy	dbh	xlab = "Day of the year"	ylab = "DBH (cm)"	pch = 19	col = "gray15"	main = sprintf("Annual Growth for tree %i"	i)	cex = 1)
lines(days	lg5.pred.a(a	params = params.tmp	doy = days	asymptote = "both")	col = "darkred"	lty = 1	lwd = 1)
Param.df[i	6:7] <- a
Param.df[i	1:5] <- params.tmp
# dev.off()
}
dev.off()
names(Param.df) <- c("L"	"K"	"doy_ip"	"r"	"theta"	"a"	"b")
write.csv(Param.df	file = "SERC_hi_lo_lg5.csv"	quote = FALSE	row.names = FALSE)
###################################################
### code chunk number 11: sparse.data
###################################################
samp.output <- list()
ct <- 0
for(i in (length(doy) - 9):1) {
ct <- ct + 1
doy.samp <- c(floor(seq(1	33	length.out = 34 - i)))
doy <- doy1[doy.samp]
dbh <- dbh1[doy.samp]
doy.ip.hat <- doy[(which(dbh > mean(dbh)))[1]]
par.list <- list(L = min(dbh	na.rm = TRUE)	K = max(dbh	na.rm = TRUE)	doy.ip = doy.ip.hat	r = 0.08	theta = 1)
params <- as.numeric(unlist(par.list))
optim.min <- c((min(dbh	na.rm = TRUE) * 0.99)	quantile(dbh	0.5	na.rm = TRUE)	0	0	0.01)
optim.max <- c(min(dbh	na.rm = TRUE)	max(dbh	na.rm = TRUE)	350	0.1	15)
resid.sd <- 0.1
## THESE ARE THE CALLS TO OPTIM ##
lg5.output.LB <- optim(par = params	doy = doy	dbh = dbh	resid.sd = resid.sd	fn = lg5.ML	method = "L-BFGS-B"	hessian = TRUE	control = list(trace = 0))
params <- lg5.output.LB$par
samp.output[[ct]] <- optim(par = params	doy = doy	dbh = dbh	resid.sd = resid.sd	fn = lg5.ML	method = "Nelder-Mead"	hessian = TRUE	control = list(trace = 0))
samp.output[[ct]]$n <- length(doy)
}
samp.n <- c()
result.samp <- vector("list"	5)
for(rs in 1:5) {
result.samp[[rs]]$par <- matrix(NA	4	length(samp.output))
}
for(so in 1:length(samp.output)) {
var.tmp <- 2 * sqrt(diag(ginv(samp.output[[so]]$hessian)))
par.tmp <- samp.output[[so]]$par
samp.n <- samp.output[[so]]$n
for(p in 1:length(par.tmp)) {
result.samp[[p]]$par[	so] <- rbind(par.tmp[p]	(par.tmp[p] - var.tmp[p])	(par.tmp[p] + var.tmp[p])	samp.n)
}
}
###################################################
### code chunk number 12: extensions
###################################################
# Extended functions for inference
# This function predicts a diameter given the day of the year and a vector of parameters for the lg5 model.
# It is called by the lg5.ss and lg5.plot functions.
lg5.CH <- function(paras	doyCP	dbhCP) {
pred.dbh <- lg5.pred(paras	doyCP)
pred.ND <- sum(pred.dbh - dbhCP) # for "Negative Difference"
return(pred.ND)
}
get.CH.resid <- function(rate	params	doy	dbh	log.rate = FALSE) {
lg5.pred <- lg5.pred(params	doy)
rates <- lg5.deriv(params	doy)
if(log.rate) {
resids <- lg5.pred - dbh * log(rates + 0.000001)
}else{
resids <- lg5.pred - dbh * rates
}
return(resids)
}
# This function takes the numerical derivative.
# Default values return a single day of growth.
# Using the 'growth' argument	the derivative
# can be returned	scaled by annual growth.
lg5.deriv <- function(paras	doy	growth = 1	shift = 0.5) {
paras = as.numeric(paras)
.loVal <- lg5.pred(paras	(doy - shift))
.hiVal <- lg5.pred(paras	(doy + shift))
deriv.lg5 <- (.hiVal - .loVal) / (2 * shift)
return(deriv.lg5 / growth)
}
max.growth.day <- function(paras) {
days <- seq(365)
.deriv <- lg5.deriv(paras	days)
fastest.day <- max(days[which( .deriv == max(.deriv))]	start.day	na.rm = TRUE)
return(fastest.day)
}
max.growth.rate <- function(paras) {
days <- seq(round(pred.doy(params	params$a))	365)
.deriv <- lg5.deriv(paras	days)
growth.rate <- max(.deriv	na.rm = TRUE)
return(growth.rate)
}
outer.hull <- function(params	doy	dbh	quant = 0.8) {
a <- params$a
b <- params$b
paras <- as.numeric(params[1:5])
curve.pure <- (which(doy > pred.doy(paras	a) & doy < pred.doy(paras	b)))
# curve.pure <- (which(doy > pred.doy(paras	a)))
doyP <- c(pred.doy(paras	a)	doy[curve.pure]	pred.doy(paras	b))
dbhP <- c(a	dbh[curve.pure]	b)
residsP <- get.lg5.resids(params = paras	doy = doyP	dbh = dbhP)
ln.data <- length(residsP)
top.resids <- unique(c(1	which(residsP >= quantile(residsP	quant))	length(residsP)))
doyP2 <- doyP[top.resids]
dbhP2 <- dbhP[top.resids]
SSstart <- function(doy = doyP2	dbh = dbhP2) {
lm.fit <- lm(dbhP2 ~ doyP2 + I(doyP2^2))
new.doy <- seq(range(doyP2)[1]	range(doyP2)[2])
new.dbh <- predict(lm.fit	newdata = data.frame(doyP2 = new.doy)	type = c("response"))
}
optim.min <- c((min(dbhP2	na.rm = TRUE) * 0.99)	quantile(dbhP2	0.5	na.rm = TRUE)	0	0	0.01)
optim.max <- c(min(dbhP2	na.rm = TRUE)	max(dbhP2	na.rm = TRUE)	350	0.1	15)
OH.fit <- optim(par = paras	fn = lg5.ML	resid.sd = resid.sd	method = "L-BFGS-B"	lower = optim.min	upper = optim.max	hessian = FALSE	control = list(trace = 0)	doy = doyP2	dbh = dbhP2)
deriv.list <- lg5.deriv(OH.fit$par	doyP	growth = (log(b) - log(a))	shift = 0.05)
resids.hull <- get.lg5.resids(OH.fit$par	doyP	dbhP)
weighted.deficit <- resids.hull * deriv.list
OH.list <- list(doyP2 = doyP2	dbhP2 = dbhP2	doyP = doyP	dbhP = dbhP	OH.fit = OH.fit	Derivatives = deriv.list	Deficit = resids.hull	Weighted.deficit = weighted.deficit)
return(OH.list)
}
fit.outer.hull <- function(dbh	doy.full	params	quant = 0.8) {
dbh <- as.numeric(dbh)
complete <- complete.cases(dbh)
dbh <- dbh[complete]
doy <- doy.full[complete]
out.fit <- outer.hull(params	doy	dbh)
}
###################################################
### code chunk number 13: day_values
###################################################
params <- Param.df[1	]
start.day <- round(pred.doy(params	params$a))
stop.day <- round(pred.doy(params	params$b))
.deriv <- lg5.deriv(paras = params	days	growth = params$b - params$a)
fifty.day <- round(pred.doy(params	mean(c(params$a	params$b))))
###################################################
### code chunk number 14: outerHull
###################################################
#pdf("figures/deficit_plot.pdf"	width = 7	height = 10)
layout(matrix(c(1	1	1	1	2	2	3	3)	ncol = 2	byrow = TRUE))
QH.list <- vector("list"	dim(Param.df)[1])
WD.sum <- vector(length = dim(Param.df)[1])
D.sum <- vector(length = dim(Param.df)[1])
RGR <- vector(length = dim(Param.df)[1])
GR <- vector(length = dim(Param.df)[1])
Size <- vector(length = dim(Param.df)[1])
for(t in 1:dim(Param.df)[1]) {
params <- Param.df[t	]
dbh <- as.numeric(dbh.data[t	])
doy.full <- get.doy(dbh.data)
QH.list[[t]] <- fit.outer.hull(dbh	doy.full	params)
OH.list <- QH.list[[t]]
doyP2 <- OH.list$doyP2
dbhP2 <- OH.list$dbhP2
doyP <- OH.list$doyP
dbhP <- OH.list$dbhP
OH.fit <- OH.list$OH.fit
D.sum[t] <- sum(OH.list$Deficit)
WD.sum[t] <- sum(OH.list$Weighted.deficit)
RGR[t] <- as.numeric(log(params$b) - log(params$a))
GR[t] <- as.numeric(params$b - params$a)
Size[t] <- params$a
# Figure out start and stop values and days ...
start.d <- start.diam(params = as.numeric(params)	seq.l = seq.l	doy = doy	dbh	deviation.val = deviation.val	figure = FALSE	resid.sd)
end.d <- end.diam(params = as.numeric(params)	seq.l	doy	dbh	deviation.val	figure = FALSE	resid.sd)
asym <- c(start.d[1]	end.d[1])
}
###################################################
### code chunk number 15: comp.results.table
###################################################
# xtable(optim.output.df.1
# digits = 4	caption = "Results from model runs using the 5-parameter
# Logistic Function. Parameter values are listed beside the optimization method."	label = "tab1")
write.csv(optim.output.df.1	file = "Optim_output.csv"	quote = FALSE	row.names = FALSE)
###################################################
### code chunk number 16: data_fig
###################################################
plot(doy.1	dbh.1	xlab = "Day of the year"	ylab = "DBH (cm)"	pch = 18
col = "tomato"	main = "Cumulative annual growth")
###################################################
### code chunk number 17: four_examples
###################################################
par(mfrow = c(2	2)	mar = c(4	4	2	2))
trees <- c(1	5	9	17)
for(ct in 1:length(trees)) {
t <- trees[ct]
cex.val <- 0.8
dbh <- as.numeric(dbh.data[t	])
params.tmp <- as.numeric(Param.df[t	])
params.out.tmp <- subset(optim.output.df	Tree.no == t	select = -c(Tree.no	Optim.call	Best.ML))
params.out <- as.matrix(params.out.tmp)
complete <- complete.cases(dbh)
dbh <- dbh[complete]
doy <- doy.full[complete]
cols <- brewer.pal(dim(optim.output)[1]	name = "Dark2")
plot(doy	dbh	xlab = "Day of the year"	ylab = "DBH (cm)"	pch = 19	col = "gray15"
main = sprintf("Annual Growth for tree %i"	t)	cex = 0.8	cex.axis = cex.val
cex.lab = cex.val	cex.main = cex.val)
days <- seq(365)
for(j in 2:dim(params.out)[1]) {
lines(days	lg5.pred(params = as.numeric(params.out[j	])	doy = days)
col = cols[j - 1]	lty = 2	lwd = 0.75)
}
a <- params.tmp[6:7]
lines(days	lg5.pred.a(a	params = params.tmp	doy = days	asymptote = "both")
col = "darkred"	lty = 1.5	lwd = 1)
legend("topleft"	legend = sprintf("%s)"	letters[ct])	bty = "n"
cex = cex.val	inset)
legend("bottomright"	legend = c(calls[-1]	"Lo-Hi")	col = c(cols	"darkred")
lty = c(rep(2	6)	1)	lwd = 1	cex = 0.5)
}
###################################################
### code chunk number 18: plot_residuals
###################################################
par(mfrow = c(7	1)	mar = c(1	4	1	1))
doy <- doy1
dbh <- dbh1
for(i in 2:(dim(optim.output)[1])){
params <- as.numeric(optim.output1[i	])
lg5.resids <- get.lg5.resids(params	doy	dbh)
plot(doy	lg5.resids	type = "b"	col = "tomato"	xlab = "Day of the Year"
pch = 19	ylab = sprintf("%s"	calls[i]))
abline(h = 0	col = "darkgrey")
}
mean.resids <- apply(resids.mat	MAR = 2	mean	na.rm = TRUE)
sd.resids <- 1.96 * (apply(resids.mat	MAR = 2	sd	na.rm = TRUE) / sqrt(20))
plot(doy1	mean.resids	col = "steelblue"	type = "b"	pch = 19	ylab = "All trees")
segments(doy1	mean.resids - sd.resids	doy1	mean.resids + sd.resids
col = "steelblue"	lty = 1	lwd = 1.5)
abline(h = 0	col = "darkgray")
###################################################
### code chunk number 19: sparse_fig
###################################################
par.name <- c("L"	"K"	"doy.ip"	"r"	"theta")
par(mfrow = c(5	1)	oma = c(1	1	1	1)	mar = c(4	3	2	2))
for(rs in 1:length(result.samp)){
samp.data <- result.samp[[rs]]$par
if(rs == 3) {
y.lim <- c(150	250)
} else {
y.lim <- range(samp.data[2:3	])
}
plot(samp.data[4	]	samp.data[3	]	main = sprintf("%s"	par.name[rs])
ylab = "Estimate"	xlab = ifelse(rs == 5	"Data points"	"")
col = "white"	ylim = y.lim)
polygon(c(samp.data[4	]	rev(samp.data[4	]))	c(samp.data[2	]
rev(samp.data[3	]))	col = "lightblue")
lines(samp.data[4	]	samp.data[1	]	col = "darkred"	type = "b"	pch = 19)
}
###################################################
### code chunk number 20: quantile_hull
###################################################
#pdf("FIGURES/All_CH.pdf")
layout(matrix(c(1	1	1	1	2	2	3	3	4	4)	ncol = 2	byrow = TRUE))
for(t in 1) { #:dim(Param.df)[1]) {
params <- Param.df[t	]
dbh <- as.numeric(dbh.data[t	])
doy.full <- get.doy(dbh.data)
doy <- doy.full[complete.cases(dbh)]
dbh <- dbh[complete.cases(dbh)]
OH.list <- fit.outer.hull(dbh	doy	params	quant = 0.8)
doyP2 <- OH.list$doyP2
dbhP2 <- OH.list$dbhP2
doyP <- OH.list$doyP
dbhP <- OH.list$dbhP
OH.fit <- OH.list$OH.fit
# TODO: figure out start and stop values ...
start.d <- start.diam(params = as.numeric(params)	seq.l = seq.l	doy = doy	dbh	deviation.val = deviation.val	figure = FALSE	resid.sd)
end.d <- end.diam(params = as.numeric(params)	seq.l	doy	dbh	deviation.val	figure = FALSE	resid.sd)
asym <- c(start.d[1]	end.d[1])
plot(doy	dbh	xlab = ""	ylab = "DBH (cm)"	pch = 19	col = "gray15"	main = sprintf("Annual Growth for tree %i"	t)	cex = 1)
points(doyP2	dbhP2	pch = 19	col = "tomato")
days <- seq(365)
lines(days	lg5.pred(params = OH.fit$par	doy = days)	col = cols[1]	lty = 1	lwd = 1)
#lines(days	lg5.pred.a(asym	params = OH.fit$par	doy = days	asymptote = "upper")	col = cols[1]	lty = 1	lwd = 1)
lines(days	lg5.pred.a(asym	params = as.numeric(params)	doy = days)	col = cols[2]	lty = 2	lwd = 1)
legend("bottomright"	lty = c(1	2)	col = cols[1:2]	legend = c("Quantile Hull"	"ML fit"))
text(110	55.2	labels = "a)")
plot(doyP	OH.list$Deficit	pch = 19	type = "b"	xlim = range(doy)	col = "steelblue"	xlab = ""	ylab = "Deficit")
abline(h = 0)
text(110	min(OH.list$Deficit)	"b)"	pos = 3)
plot(doyP	OH.list$Weighted.deficit	pch = 19	type = "b"	xlim = range(doy)	col = "steelblue"	xlab = ""	ylab = "Weighted deficit")
abline(h = 0)
text(110	min(OH.list$Weighted.deficit)	"c)"	pos = 3)
##
}
precip.data <- read.csv("WaterBalance.csv"	header = TRUE)
plot(precip.data$doy	precip.data$cum.NET.3.1	col = "orange"	type = "l"
xlim = range(doy)	pch = 19	xlab = "Day of the Year"	ylab = "Water balance (mm)")
text(110	min(precip.data$cum.NET.3.1)	"d)"	pos = 3)
