# Supplementary material for: A general model of intra-annual tree growth using dendrometer bands
Source: Ecol Evol. 2014 Dec 21;5(2):243–54. doi: 10.1002/ece3.1117 (PMC4314258; doi:10.1002/ece3.1117)
Supplement: Supplementary file 3 [file ece30005-0243-sd3.csv]

doy	cum.NET.3.1
100	296.46
101	296.1
102	295.7
103	298.65
104	298.17
105	297.66
106	297.3
107	296.91
108	296.23
109	295.48
110	294.65
111	295.65
112	294.64
113	293.55
114	292.36
115	300.76
116	302.29
117	301.02
118	299.43
119	297.78
120	296.05
121	294.22
122	292.25
123	296.19
124	294.02
125	291.75
126	289.37
127	286.93
128	284.44
129	281.88
130	279.3
131	280.53
132	298.22
133	295.55
134	302.28
135	299.55
136	296.79
137	305.85
138	308.83
139	305.98
140	303.1
141	300.19
142	297.73
143	301.07
144	298.34
145	295.4
146	292.44
147	294.06
148	295.16
149	299.17
150	296.18
151	293.15
152	299.08
153	296.05
154	301.22
155	298.17
156	295.11
157	297.61
158	294.55
159	291.5
160	289.4
161	286.35
162	283.29
163	280.68
164	277.63
165	275.02
166	271.96
167	272.28
168	269.23
169	266.18
170	263.13
171	260.07
172	257.02
173	273.57
174	270.72
175	267.67
176	264.62
177	261.56
178	258.51
179	260.52
180	257.46
181	254.41
182	251.36
183	248.31
184	245.25
185	242.2
186	239.15
187	236.09
188	233.04
189	229.99
190	226.93
191	241.06
192	238.21
193	235.6
194	268.15
195	270.89
196	267.84
197	264.79
198	261.73
199	278.04
200	274.99
201	271.94
202	268.88
203	265.83
204	262.78
205	259.72
206	279.91
207	276.85
208	273.8
209	270.75
210	267.69
211	264.64
212	261.59
213	258.74
214	255.69
215	252.64
216	254.89
217	255.94
218	252.88
219	249.83
220	246.78
221	243.72
222	240.67
223	237.62
224	303.84
225	300.79
226	297.73
227	307.75
228	304.72
229	301.7
230	329.43
231	326.41
232	323.38
233	320.36
234	321.43
235	318.41
236	315.86
237	312.86
238	309.87
239	306.87
240	303.88
241	300.88
242	297.89
243	294.89
244	291.93
245	288.96
246	286.2
247	283.24
248	280.27
249	277.31
250	274.37
251	271.44
252	268.5
253	265.56
254	262.63
255	283.18
256	280.45
257	277.54
258	274.63
259	272.68
260	270.01
261	267.13
262	264.25
263	261.37
264	258.5
265	265.55
266	262.71
267	259.86
268	257.01
269	255.38
270	272.9
